# Supplementary material for: Descriptions of two new species of the genus Colocasiomyia (Diptera, Drosophilidae) breeding on Rhaphidophora host plants in Yunnan, China
Source: Zookeys. 2020 Sep 16;968:127–41. doi: 10.3897/zookeys.968.56677 (PMC7511480; doi:10.3897/zookeys.968.56677)
Supplement: XML Treatment for Colocasiomyia gigantea [file zookeys.968.56677-treatment1.xml]

<!DOCTYPE tp:taxon-treatment
  PUBLIC "-//TaxonX//DTD Taxonomic Treatment Publishing DTD v0 20100105//EN" "tax-treatment-NSO.dtd">
<tp:taxon-treatment xmlns:tp="http://www.plazi.org/taxpub"><tp:treatment-meta><kwd-group><label>Taxon classification</label><kwd><named-content xmlns:xlink="http://www.w3.org/1999/xlink" content-type="kingdom">Animalia</named-content></kwd><kwd><named-content xmlns:xlink="http://www.w3.org/1999/xlink" content-type="order">Diptera</named-content></kwd><kwd><named-content xmlns:xlink="http://www.w3.org/1999/xlink" content-type="family">Drosophilidae</named-content></kwd></kwd-group><mixed-citation publication-type="journal"><person-group><name><surname>Jiao</surname><given-names>Run-Jie</given-names></name><name><surname>Bai</surname><given-names>Li-Hong</given-names></name><name><surname>Gao</surname><given-names>Jian-Jun</given-names></name></person-group><article-title>Descriptions of two new species of the genus <italic><tp:taxon-name><tp:taxon-name-part taxon-name-part-type="genus" reg="Colocasiomyia">Colocasiomyia</tp:taxon-name-part></tp:taxon-name></italic> (<tp:taxon-name><tp:taxon-name-part taxon-name-part-type="order">Diptera</tp:taxon-name-part></tp:taxon-name>, <tp:taxon-name><tp:taxon-name-part taxon-name-part-type="family">Drosophilidae</tp:taxon-name-part></tp:taxon-name>) breeding on <italic><tp:taxon-name><tp:taxon-name-part taxon-name-part-type="genus" reg="Rhaphidophora">Rhaphidophora</tp:taxon-name-part></tp:taxon-name></italic> host plants in Yunnan, China</article-title><source>Zookeys</source><day>16</day><month>9</month><year>2020</year><volume>968</volume><fpage>127</fpage><lpage>141</lpage><pub-id pub-id-type="doi">10.3897/zookeys.968.56677</pub-id></mixed-citation></tp:treatment-meta><tp:nomenclature><tp:taxon-name><object-id xmlns:xlink="http://www.w3.org/1999/xlink" content-type="arpha" xlink:type="simple">E6C7C0E4-20B0-50E8-8FC7-7B875FDFB58C</object-id>
              <tp:taxon-name-part taxon-name-part-type="genus" reg="Colocasiomyia">Colocasiomyia</tp:taxon-name-part>
              <tp:taxon-name-part taxon-name-part-type="species" reg="gigantea">gigantea</tp:taxon-name-part>
            </tp:taxon-name><tp:taxon-authority>species group Fartyal et al. (2013)</tp:taxon-authority></tp:nomenclature><tp:treatment-sec sec-type="Included species" id="SECID0E4FAG"><title>Included species.</title><p><italic><tp:taxon-name><tp:taxon-name-part taxon-name-part-type="genus" reg="Colocasiomyia">C.</tp:taxon-name-part> <tp:taxon-name-part taxon-name-part-type="species" reg="gigantea">gigantea</tp:taxon-name-part></tp:taxon-name></italic> (Okada, 1987); <italic><tp:taxon-name><tp:taxon-name-part taxon-name-part-type="genus" reg="Colocasiomyia">C.</tp:taxon-name-part> <tp:taxon-name-part taxon-name-part-type="species" reg="rhaphidophorae">rhaphidophorae</tp:taxon-name-part></tp:taxon-name></italic> Gao &amp; Toda and <italic><tp:taxon-name><tp:taxon-name-part taxon-name-part-type="genus" reg="Colocasiomyia">C.</tp:taxon-name-part> <tp:taxon-name-part taxon-name-part-type="species" reg="scindapsae">scindapsae</tp:taxon-name-part></tp:taxon-name></italic> Fartyal &amp; Toda in <xref ref-type="bibr" rid="B2">Fartyal et al. (2013)</xref>; <italic><tp:taxon-name><tp:taxon-name-part taxon-name-part-type="genus" reg="Colocasiomyia">C.</tp:taxon-name-part> <tp:taxon-name-part taxon-name-part-type="species" reg="hailini">hailini</tp:taxon-name-part></tp:taxon-name></italic> Li &amp; Gao, <italic><tp:taxon-name><tp:taxon-name-part taxon-name-part-type="genus" reg="Colocasiomyia">C.</tp:taxon-name-part> <tp:taxon-name-part taxon-name-part-type="species" reg="longifilamentata">longifilamentata</tp:taxon-name-part></tp:taxon-name></italic> Li &amp; Gao, <italic><tp:taxon-name><tp:taxon-name-part taxon-name-part-type="genus" reg="Colocasiomyia">C.</tp:taxon-name-part> <tp:taxon-name-part taxon-name-part-type="species" reg="longivalva">longivalva</tp:taxon-name-part></tp:taxon-name></italic> Li &amp; Gao, and <italic><tp:taxon-name><tp:taxon-name-part taxon-name-part-type="genus" reg="Colocasiomyia">C.</tp:taxon-name-part> <tp:taxon-name-part taxon-name-part-type="species" reg="yini">yini</tp:taxon-name-part></tp:taxon-name></italic> Li &amp; Gao in <xref ref-type="bibr" rid="B6">Li et al. (2014)</xref>; <italic><tp:taxon-name><tp:taxon-name-part taxon-name-part-type="genus" reg="Colocasiomyia">C.</tp:taxon-name-part> <tp:taxon-name-part taxon-name-part-type="species" reg="todai">todai</tp:taxon-name-part></tp:taxon-name></italic> Jiao &amp; Gao, sp. nov. and <italic><tp:taxon-name><tp:taxon-name-part taxon-name-part-type="genus" reg="Colocasiomyia">C.</tp:taxon-name-part> <tp:taxon-name-part taxon-name-part-type="species" reg="liae">liae</tp:taxon-name-part></tp:taxon-name></italic> Jiao &amp; Gao, sp. nov.</p></tp:treatment-sec><ref-list><ref id="B2"><mixed-citation xmlns:xlink="http://www.w3.org/1999/xlink" xlink:type="simple"><person-group><name name-style="western"><surname>Fartyal</surname><given-names>RS</given-names></name><name name-style="western"><surname>Gao</surname><given-names>JJ</given-names></name><name name-style="western"><surname>Toda</surname><given-names>MJ</given-names></name><name name-style="western"><surname>Hu</surname><given-names>YG</given-names></name><name name-style="western"><surname>Takano</surname><given-names>KT</given-names></name><name name-style="western"><surname>Suwito</surname><given-names>A</given-names></name><name name-style="western"><surname>Katoh</surname><given-names>T</given-names></name><name name-style="western"><surname>Takigahira</surname><given-names>T</given-names></name><name name-style="western"><surname>Yin</surname><given-names>JT</given-names></name></person-group> (<year>2013</year>) <article-title><italic><tp:taxon-name><tp:taxon-name-part taxon-name-part-type="genus">Colocasiomyia</tp:taxon-name-part></tp:taxon-name></italic> (<tp:taxon-name><tp:taxon-name-part taxon-name-part-type="order">Diptera</tp:taxon-name-part></tp:taxon-name>: <tp:taxon-name><tp:taxon-name-part taxon-name-part-type="family">Drosophilidae</tp:taxon-name-part></tp:taxon-name>) revised phylogenetically, with a new species group having peculiar lifecycles on monsteroid (<tp:taxon-name><tp:taxon-name-part taxon-name-part-type="family">Araceae</tp:taxon-name-part></tp:taxon-name>) host plants.</article-title><source>Systematic Entomology</source><volume>38</volume>: <fpage>763</fpage>–<lpage>782</lpage>. <ext-link xlink:type="simple" ext-link-type="doi" xlink:href="10.1111/syen.12027">https://doi.org/10.1111/syen.12027</ext-link></mixed-citation></ref><ref id="B6"><mixed-citation xmlns:xlink="http://www.w3.org/1999/xlink" xlink:type="simple"><person-group><name name-style="western"><surname>Li</surname><given-names>NN</given-names></name><name name-style="western"><surname>Toda</surname><given-names>MJ</given-names></name><name name-style="western"><surname>Fu</surname><given-names>Z</given-names></name><name name-style="western"><surname>Li</surname><given-names>SH</given-names></name><name name-style="western"><surname>Gao</surname><given-names>JJ</given-names></name></person-group> (<year>2014</year>) <article-title>Taxonomy of the <italic><tp:taxon-name><tp:taxon-name-part taxon-name-part-type="genus">Colocasiomyia</tp:taxon-name-part> <tp:taxon-name-part taxon-name-part-type="species">gigantea</tp:taxon-name-part></tp:taxon-name></italic> species group (<tp:taxon-name><tp:taxon-name-part taxon-name-part-type="order">Diptera</tp:taxon-name-part></tp:taxon-name>, <tp:taxon-name><tp:taxon-name-part taxon-name-part-type="family">Drosophilidae</tp:taxon-name-part></tp:taxon-name>), with descriptions of four new species from Yunnan, China.</article-title><source>ZooKeys</source><volume>406</volume>: <fpage>41</fpage>–<lpage>64</lpage>. <ext-link xlink:type="simple" ext-link-type="doi" xlink:href="10.3897/zookeys.406.7176">https://doi.org/10.3897/zookeys.406.7176</ext-link></mixed-citation></ref></ref-list></tp:taxon-treatment>
