# Supplementary material for: Descriptions of two new species of the genus Colocasiomyia (Diptera, Drosophilidae) breeding on Rhaphidophora host plants in Yunnan, China
Source: Zookeys. 2020 Sep 16;968:127–41. doi: 10.3897/zookeys.968.56677 (PMC7511480; doi:10.3897/zookeys.968.56677)
Supplement: XML Treatment for Colocasiomyia todai [file zookeys.968.56677-treatment2.xml]

<!DOCTYPE tp:taxon-treatment
  PUBLIC "-//TaxonX//DTD Taxonomic Treatment Publishing DTD v0 20100105//EN" "tax-treatment-NSO.dtd">
<tp:taxon-treatment xmlns:tp="http://www.plazi.org/taxpub"><tp:treatment-meta><kwd-group><label>Taxon classification</label><kwd><named-content xmlns:xlink="http://www.w3.org/1999/xlink" content-type="kingdom">Animalia</named-content></kwd><kwd><named-content xmlns:xlink="http://www.w3.org/1999/xlink" content-type="order">Diptera</named-content></kwd><kwd><named-content xmlns:xlink="http://www.w3.org/1999/xlink" content-type="family">Drosophilidae</named-content></kwd></kwd-group><mixed-citation publication-type="journal"><person-group><name><surname>Jiao</surname><given-names>Run-Jie</given-names></name><name><surname>Bai</surname><given-names>Li-Hong</given-names></name><name><surname>Gao</surname><given-names>Jian-Jun</given-names></name></person-group><article-title>Descriptions of two new species of the genus <italic><tp:taxon-name><tp:taxon-name-part taxon-name-part-type="genus" reg="Colocasiomyia">Colocasiomyia</tp:taxon-name-part></tp:taxon-name></italic> (<tp:taxon-name><tp:taxon-name-part taxon-name-part-type="order">Diptera</tp:taxon-name-part></tp:taxon-name>, <tp:taxon-name><tp:taxon-name-part taxon-name-part-type="family">Drosophilidae</tp:taxon-name-part></tp:taxon-name>) breeding on <italic><tp:taxon-name><tp:taxon-name-part taxon-name-part-type="genus" reg="Rhaphidophora">Rhaphidophora</tp:taxon-name-part></tp:taxon-name></italic> host plants in Yunnan, China</article-title><source>Zookeys</source><day>16</day><month>9</month><year>2020</year><volume>968</volume><fpage>127</fpage><lpage>141</lpage><pub-id pub-id-type="doi">10.3897/zookeys.968.56677</pub-id></mixed-citation></tp:treatment-meta><tp:nomenclature><tp:taxon-name><object-id xmlns:xlink="http://www.w3.org/1999/xlink" content-type="arpha" xlink:type="simple">DB5EDBCB-C320-57B6-966C-F43B4C9FD2D6</object-id>
              <tp:taxon-name-part taxon-name-part-type="genus" reg="Colocasiomyia">Colocasiomyia</tp:taxon-name-part>
              <tp:taxon-name-part taxon-name-part-type="species" reg="todai">todai</tp:taxon-name-part>
              <object-id xmlns:xlink="http://www.w3.org/1999/xlink" content-type="zoobank" xlink:type="simple">http://zoobank.org/A34F80B7-8EB2-4686-BE1F-54AD9364A8CF</object-id>
            </tp:taxon-name><tp:taxon-authority>Jiao &amp; Gao</tp:taxon-authority><tp:taxon-status xmlns:xlink="http://www.w3.org/1999/xlink" xlink:type="simple">sp. nov.</tp:taxon-status><xref ref-type="fig" rid="F3">Figures 3A–E</xref><xref ref-type="fig" rid="F4">, 4</xref></tp:nomenclature><tp:treatment-sec sec-type="diagnosis" id="SECID0EXZAG"><title>Diagnosis.</title><p>This species closely resembles <italic><tp:taxon-name><tp:taxon-name-part taxon-name-part-type="genus" reg="Colocasiomyia">C.</tp:taxon-name-part> <tp:taxon-name-part taxon-name-part-type="species" reg="longivalva">longivalva</tp:taxon-name-part></tp:taxon-name></italic> in external morphology and structure of male genitalia, but can be distinguished from the latter by epandrium with short ventral lobe apically inlaid with a thick, long, inward-curved, spine-like seta (Fig. <xref ref-type="fig" rid="F4">4A, B</xref>); surstylus with 2 small, peg-like sensilla on inner, apical surface, 2 tiny, tooth-like setae on inner, ventrosubapical surface, and 1 tiny, trichoid seta on inner, dorsosubapical surface (Fig. <xref ref-type="fig" rid="F4">4C</xref>); and distal, narrow portion of oviscapt shorter than proximal, broad portion (Fig. <xref ref-type="fig" rid="F4">4F</xref>).</p></tp:treatment-sec><tp:treatment-sec sec-type="description" id="SECID0EU1AG"><title>Description.</title><p>(♂, ♀). <bold><italic>Head</italic></bold>: Supracervical setae about 17 per side. Dorsomedial arm of tentorial apodeme about 2/3 as long as dorsolateral arm. Eye red, somewhat roundish, lacking interfacetal setulae. Frontal vitta mat, black. First flagellomere not concave on inner margin. Facial carina trapeziform, medially twice as wide as first flagellomere, as long as pedicel and first flagellomere combined. Palpus convex on ventrodistal portion. Cibarium posterior sensilla minute, 1 or 2 per side. Labellum with 19 pseudotracheae per side.</p><p><bold><italic>Thorax</italic></bold> (Fig. <xref ref-type="fig" rid="F3">3A, C</xref>): Scutum, scutellum and thoracic pleura glossy, blackish brown to black. Acrostichal setulae in 6 rows.</p><fig id="F3" position="float" orientation="portrait"><object-id xmlns:xlink="http://www.w3.org/1999/xlink" content-type="doi" xlink:type="simple">10.3897/zookeys.968.56677.figure3</object-id><object-id xmlns:xlink="http://www.w3.org/1999/xlink" content-type="arpha" xlink:type="simple">479A6744-51EB-5923-AA31-444FA0ED7D2E</object-id><label>Figure 3.</label><caption><p>Adult males of the new species: lateral habitus, head (anterior view), head and thorax (dorsal view), wing (ventral view of left one in <bold>D</bold> dorsal view of right one in <bold>I</bold>), and fore leg (right one, inner view) <bold>A–E</bold><italic><tp:taxon-name><tp:taxon-name-part taxon-name-part-type="genus" reg="Colocasiomyia">Colocasiomyia</tp:taxon-name-part> <tp:taxon-name-part taxon-name-part-type="species" reg="todai">todai</tp:taxon-name-part></tp:taxon-name></italic> Jiao &amp; Gao, sp. nov. (#10122) <bold>F–J</bold><italic><tp:taxon-name><tp:taxon-name-part taxon-name-part-type="genus" reg="Colocasiomyia">C.</tp:taxon-name-part> <tp:taxon-name-part taxon-name-part-type="species" reg="liae">liae</tp:taxon-name-part></tp:taxon-name></italic> Jiao &amp; Gao, sp. nov. (#10485). Scale bars: 1.0 mm except for <bold>B</bold>, <bold>E</bold>, <bold>G</bold> and <bold>J</bold> (0.5 mm).</p></caption><graphic xmlns:xlink="http://www.w3.org/1999/xlink" xlink:href="zookeys-968-127-g003.jpg" position="float" orientation="portrait" xlink:type="simple" id="oo_453261.jpg"><uri content-type="original_file" xlink:type="simple">https://binary.pensoft.net/fig/453261</uri></graphic></fig><p><bold><italic>Wing</italic></bold> (Fig. <xref ref-type="fig" rid="F3">3D</xref>) hyaline, veins yellow. Halter grayish brown except for grayish yellow stalk.</p><p><bold><italic>Legs</italic></bold> (Fig. <xref ref-type="fig" rid="F3">3A, E</xref>) blackish brown to black except for grayish yellow tarsi. Foreleg second tarsomere with 10−12 pegs. Foreleg coxa large, with 1−2 long setae on underside near attachment to trochanter. Small preapical dorsal seta present only on hindleg tibia.</p><p><bold><italic>Abdomen</italic></bold> (Fig. <xref ref-type="fig" rid="F3">3A</xref>): Tergites glossy, entirely black; II to VI+VII each bearing setulae and setae in approximately 3−4 transverse rows; setae of posteriomost row largest. Sternites yellowish brown to blackish brown; VI somewhat triangular, posteriorly not bilobed.</p><p><bold><italic>Male terminalia</italic></bold> (Fig. <xref ref-type="fig" rid="F4">4A−E</xref>): Epandrium broad, with large, prominent apodeme lobe on anteromedial to subventral margin, pubescent except for anterior and ventral margins; anteroventral portion curved inward, apically articulated to lateral arm of hypandrium (Fig. <xref ref-type="fig" rid="F4">4A, B</xref>). Cercus semilunar, narrowly projected at ventral apex, pubescent except for anterior margin and ventral 1/3, with ca 52 setae (Fig. <xref ref-type="fig" rid="F4">4A</xref>). Surstylus entirely narrow sclerite, elongated downward, basally articulated with epandrial ventral lobe (Fig. <xref ref-type="fig" rid="F4">4A−C</xref>). Tenth sternite less sclerotized, folded into two lateral lobes caudodorsally connected with each other (Fig. <xref ref-type="fig" rid="F4">4B</xref>). Hypandrium long, thin plate, distal 1/3 constricted, posteriorly T-shaped, with lateral arms fused to aedeagal basal processes (Fig. <xref ref-type="fig" rid="F4">4D, E</xref>). Paramere broad sword-shaped in lateral view, coalescent to hypandrium, triangular in ventral view, distally curved ventrad, with ca 4 sensilla arranged in a row (Fig. <xref ref-type="fig" rid="F4">4D, E</xref>). Aedeagus separated into a pair of lobes ventrally connected with each other, pubescent basally, subapically bent ventrad, pointed at apex; aedeagal basal processes somewhat membranous, connecting dorsobasal corners of aedeagus and lateral arms of hypandrium (Fig. <xref ref-type="fig" rid="F4">4D, E</xref>).</p><fig id="F4" position="float" orientation="portrait"><object-id xmlns:xlink="http://www.w3.org/1999/xlink" content-type="doi" xlink:type="simple">10.3897/zookeys.968.56677.figure4</object-id><object-id xmlns:xlink="http://www.w3.org/1999/xlink" content-type="arpha" xlink:type="simple">81F508C3-D8AA-5DA5-AFD8-E42416425D12</object-id><label>Figure 4.</label><caption><p><italic><tp:taxon-name><tp:taxon-name-part taxon-name-part-type="genus" reg="Colocasiomyia">Colocasiomyia</tp:taxon-name-part> <tp:taxon-name-part taxon-name-part-type="species" reg="todai">todai</tp:taxon-name-part></tp:taxon-name></italic> Jiao &amp; Gao, sp. nov. Adult male (holotype #10122) and female (paratype, #10100) from Ertaipo, Gaoligong Mountains, Baoshan, Yunnan, China <bold>A</bold> periphallic organs (lateral view) <bold>B</bold> periphallic organs (ventral view) <bold>C</bold> surstylus (right one, inner view) <bold>D</bold> phallic organs (dorsal view) <bold>E</bold> phallic organs (lateral view) <bold>F</bold> oviscapt (lateral view). Abbreviations: aed = aedeagus, aed a = aedeagal apodeme, aed b p = aedeagal basal process, cerc = cercus, epand = epandrium, epand a = epandrial apodeme, hypd = hypandrium, pm = paramere, 10S = tenth sternite. Scale bars: 0.1 mm.</p></caption><graphic xmlns:xlink="http://www.w3.org/1999/xlink" xlink:href="zookeys-968-127-g004.jpg" position="float" orientation="portrait" xlink:type="simple" id="oo_453262.jpg"><uri content-type="original_file" xlink:type="simple">https://binary.pensoft.net/fig/453262</uri></graphic></fig><p><bold><italic>Female terminalia</italic></bold> (Fig. <xref ref-type="fig" rid="F4">4F</xref>): Tergite VII mid-dorsally not constricted; VIII pubescent nearly entirely, with 3 setae in a vertical row on discolored, posteroventral portion. Oviscapt with distal, narrow elongation in addition to proximal, broad portion; proximal portion with large patch of dense, distinct warts; distal portion apically more or less truncated, with ca 3−4, 7−8 and 6 trichoid ovisensilla per side on basal 2/5 of dorsal margin, entire ventral margin, and at apex, respectively, but lacking any peg-like ovisensillum.</p><p><bold><italic>Measurements</italic></bold>: BL = 3.53 (range in 5♂ paratypes: 3.27−3.38; range in 5♀ paratypes: 3.25−3.70) mm, ThL = 1.67 (1.56−1.72; 1.49−1.73) mm, WL = 3.38 (3.09−3.45; 3.15−3.45) mm, WW = 1.50 (1.25−1.48; 1.30−1.50) mm.</p><p><bold><italic>Indices</italic></bold>: arb = 0/0 (5♂, 5♀, or less if noted, paratypes: 0/0), FW/HW = 0.56 (0.56−0.59), ch/o = 0.59 (0.45−0.57), prorb = 0.87 (0.75−0.99), rcorb = 0.38 (0.35−0.49), orbito = 0.68 (0.64−0.95), vb = 0.46 (0.34−0.49), dcl = 0.51 (4♂, 5♀: 0.49−0.56), dcp = 1.09 (4♂, 5♀: 1.02−1.19), sterno = 0.97 (0.75−0.98), sctl = 0.75 (4♂, 5♀: 0.73−0.84), sctlp = 1.47 (1.28−1.47), C = 1.82 (1.82−2.11), 4c = 1.26 (1.05−1.25), 4v = 2.02 (1.76−2.04), 5x = 0.91 (0.89−1.06), ac = 3.45 (3.09−3.82), M = 0.46 (0.38−0.48), C3F = 0.80 (0.73−0.85).</p></tp:treatment-sec><tp:treatment-sec sec-type="material" id="SECID0EABBG"><title>Material examined.</title><p><bold><italic>Holotype</italic></bold> ♂ (#10122): China: <italic>ex</italic> inflorescence of <italic><tp:taxon-name><tp:taxon-name-part taxon-name-part-type="genus" reg="Rhaphidophora">Rhaphidophora</tp:taxon-name-part> <tp:taxon-name-part taxon-name-part-type="species" reg="peepla">peepla</tp:taxon-name-part></tp:taxon-name></italic> (Roxb.) Schott, Ertaipo, Gaoligong Moutains, Baoshan, Yunnan, China, <named-content xmlns:xlink="http://www.w3.org/1999/xlink" content-type="dwc:verbatimCoordinates" xlink:type="simple"><named-content content-type="geo-json" specific-use="{&#34;type&#34;:&#34;Point&#34;,&#34;coordinates&#34;:[98.783333,25.300000]}" id="NCID0E2BBG" xlink:type="simple">25°18.0'N, 98°47.0'E</named-content></named-content>, ca 2200 m, 31.vii.2019, Jian-Jun Gao and Xue-Lin Ye (<named-content xmlns:xlink="http://www.w3.org/1999/xlink" content-type="dwc:institutional_code" xlink:type="simple">KIZ</named-content>). <bold><italic>Paratypes</italic></bold>: same data as holotype except for ca 2000–2250 m (5♂: #10115–18, #10131; 13♀: #10100, #10102, #101004, #10106–08, #10110, #10112, #10113, #10125, #10126, #10128, #10130) (<named-content xmlns:xlink="http://www.w3.org/1999/xlink" content-type="dwc:institutional_code" xlink:type="simple">KIZ</named-content>).</p></tp:treatment-sec><tp:treatment-sec sec-type="distribution" id="SECID0ENCBG"><title>Distribution.</title><p>China (Yunnan).</p></tp:treatment-sec><tp:treatment-sec sec-type="host" id="SECID0ESCBG"><title>Host plant.</title><p><italic><tp:taxon-name><tp:taxon-name-part taxon-name-part-type="genus" reg="Rhaphidophora">Rhaphidophora</tp:taxon-name-part> <tp:taxon-name-part taxon-name-part-type="species" reg="peepla">peepla</tp:taxon-name-part></tp:taxon-name></italic> (Roxb.) Schott (Fig. <xref ref-type="fig" rid="F1">1A–D</xref>).</p></tp:treatment-sec><tp:treatment-sec sec-type="etymology" id="SECID0EHDBG"><title>Etymology.</title><p>Patronym, in honor of Professor Masanori J. Toda (Hokkaido University), who dedicated himself to the studies of taxonomy and flower-visiting/breeding behaviors of <italic><tp:taxon-name><tp:taxon-name-part taxon-name-part-type="genus" reg="Colocasiomyia">Colocasiomyia</tp:taxon-name-part></tp:taxon-name></italic> flies.</p></tp:treatment-sec><tp:treatment-sec sec-type="remarks" id="SECID0EUDBG"><title>Remarks.</title><p><xref ref-type="bibr" rid="B6">Li et al. (2014)</xref> described <italic><tp:taxon-name><tp:taxon-name-part taxon-name-part-type="genus" reg="Colocasiomyia">C.</tp:taxon-name-part> <tp:taxon-name-part taxon-name-part-type="species" reg="longifilamentata">longifilamentata</tp:taxon-name-part></tp:taxon-name></italic>, <italic><tp:taxon-name><tp:taxon-name-part taxon-name-part-type="genus" reg="Colocasiomyia">C.</tp:taxon-name-part> <tp:taxon-name-part taxon-name-part-type="species" reg="hailini">hailini</tp:taxon-name-part></tp:taxon-name></italic>, <italic><tp:taxon-name><tp:taxon-name-part taxon-name-part-type="genus" reg="Colocasiomyia">C.</tp:taxon-name-part> <tp:taxon-name-part taxon-name-part-type="species" reg="yini">yini</tp:taxon-name-part></tp:taxon-name></italic> and <italic><tp:taxon-name><tp:taxon-name-part taxon-name-part-type="genus" reg="Colocasiomyia">C.</tp:taxon-name-part> <tp:taxon-name-part taxon-name-part-type="species" reg="longivalva">longivalva</tp:taxon-name-part></tp:taxon-name></italic> with specimens collected exclusively from inflorescences of <italic><tp:taxon-name><tp:taxon-name-part taxon-name-part-type="genus" reg="Rhaphidophora">R.</tp:taxon-name-part> <tp:taxon-name-part taxon-name-part-type="species" reg="decursiva">decursiva</tp:taxon-name-part></tp:taxon-name></italic> at Baihualing, Baoshan, Western Yunnan, but mentioned that very few adults of the last two species, especially <italic><tp:taxon-name><tp:taxon-name-part taxon-name-part-type="genus" reg="Colocasiomyia">C.</tp:taxon-name-part> <tp:taxon-name-part taxon-name-part-type="species" reg="longivalva">longivalva</tp:taxon-name-part></tp:taxon-name></italic>, were collected from inflorescences of <italic><tp:taxon-name><tp:taxon-name-part taxon-name-part-type="genus" reg="Rhaphidophora">R.</tp:taxon-name-part> <tp:taxon-name-part taxon-name-part-type="species" reg="decursiva">decursiva</tp:taxon-name-part></tp:taxon-name></italic>. Our subsequent field work there has revealed that <italic><tp:taxon-name><tp:taxon-name-part taxon-name-part-type="genus" reg="Colocasiomyia">C.</tp:taxon-name-part> <tp:taxon-name-part taxon-name-part-type="species" reg="longifilamentata">longifilamentata</tp:taxon-name-part></tp:taxon-name></italic> and <italic><tp:taxon-name><tp:taxon-name-part taxon-name-part-type="genus" reg="Colocasiomyia">C.</tp:taxon-name-part> <tp:taxon-name-part taxon-name-part-type="species" reg="hailini">hailini</tp:taxon-name-part></tp:taxon-name></italic>, rarely together with <italic><tp:taxon-name><tp:taxon-name-part taxon-name-part-type="genus" reg="Colocasiomyia">C.</tp:taxon-name-part> <tp:taxon-name-part taxon-name-part-type="species" reg="yini">yini</tp:taxon-name-part></tp:taxon-name></italic>, share inflorescences/infructescences of <italic><tp:taxon-name><tp:taxon-name-part taxon-name-part-type="genus" reg="Rhaphidophora">R.</tp:taxon-name-part> <tp:taxon-name-part taxon-name-part-type="species" reg="decursiva">decursiva</tp:taxon-name-part></tp:taxon-name></italic> as their breeding resources but that <italic><tp:taxon-name><tp:taxon-name-part taxon-name-part-type="genus" reg="Colocasiomyia">C.</tp:taxon-name-part> <tp:taxon-name-part taxon-name-part-type="species" reg="longivalva">longivalva</tp:taxon-name-part></tp:taxon-name></italic> does not breed on this plant at all (data not shown). Recently, we have found that <italic><tp:taxon-name><tp:taxon-name-part taxon-name-part-type="genus" reg="Colocasiomyia">C.</tp:taxon-name-part> <tp:taxon-name-part taxon-name-part-type="species" reg="longivalva">longivalva</tp:taxon-name-part></tp:taxon-name></italic>, together with <italic><tp:taxon-name><tp:taxon-name-part taxon-name-part-type="genus" reg="Colocasiomyia">C.</tp:taxon-name-part> <tp:taxon-name-part taxon-name-part-type="species" reg="todai">todai</tp:taxon-name-part></tp:taxon-name></italic> sp. nov., use <italic><tp:taxon-name><tp:taxon-name-part taxon-name-part-type="genus" reg="Rhaphidophora">R.</tp:taxon-name-part> <tp:taxon-name-part taxon-name-part-type="species" reg="peepla">peepla</tp:taxon-name-part></tp:taxon-name></italic> as a host plant: adults of both species were abundantly collected from inflorescences of this plant (Table <xref ref-type="table" rid="T1">1</xref>); and a large number of <italic><tp:taxon-name><tp:taxon-name-part taxon-name-part-type="genus" reg="Colocasiomyia">Colocasiomyia</tp:taxon-name-part></tp:taxon-name></italic> 1<sup>st</sup>-instar larvae were found overwintering within egg capsules between growing pistils of infructescences, and they were later identified as <italic><tp:taxon-name><tp:taxon-name-part taxon-name-part-type="genus" reg="Colocasiomyia">C.</tp:taxon-name-part> <tp:taxon-name-part taxon-name-part-type="species" reg="longivalva">longivalva</tp:taxon-name-part></tp:taxon-name></italic> or <italic><tp:taxon-name><tp:taxon-name-part taxon-name-part-type="genus" reg="Colocasiomyia">C.</tp:taxon-name-part> <tp:taxon-name-part taxon-name-part-type="species" reg="todai">todai</tp:taxon-name-part></tp:taxon-name></italic> sp. nov. by DNA barcoding or by examining the morphology of adults obtained from rearing the 1<sup>st</sup>-instars (data not shown).</p></tp:treatment-sec><tp:treatment-sec><!--Section generated to contain objects referenced in tp:taxon-treatment.--><fig id="F1" position="float" orientation="portrait"><object-id xmlns:xlink="http://www.w3.org/1999/xlink" content-type="doi" xlink:type="simple">10.3897/zookeys.968.56677.figure1</object-id><object-id xmlns:xlink="http://www.w3.org/1999/xlink" content-type="arpha" xlink:type="simple">03FED4D0-59EE-5EC7-BD06-186CC3997DAC</object-id><label>Figure 1.</label><caption><p>Two host plant species of <italic><tp:taxon-name><tp:taxon-name-part taxon-name-part-type="genus" reg="Colocasiomyia">Colocasiomyia</tp:taxon-name-part></tp:taxon-name></italic> flies <bold>A–D</bold><italic><tp:taxon-name><tp:taxon-name-part taxon-name-part-type="genus" reg="Rhaphidophora">Rhaphidophora</tp:taxon-name-part> <tp:taxon-name-part taxon-name-part-type="species" reg="peepla">peepla</tp:taxon-name-part></tp:taxon-name></italic> (Roxb.) Schott (Ertaipo, Mt. Gaoligongshan, Yunnan, China) <bold>E–H</bold><italic><tp:taxon-name><tp:taxon-name-part taxon-name-part-type="genus" reg="Rhaphidophora">R.</tp:taxon-name-part> <tp:taxon-name-part taxon-name-part-type="species" reg="crassicaulis">crassicaulis</tp:taxon-name-part></tp:taxon-name></italic> Engl. &amp; Karause (Qimaba, Lüchun, Yunnan, China) <bold>A, E</bold> plants climbing on tall trees <bold>B, F</bold> inflorescence buds <bold>C, G</bold> inflorescences <bold>D, H</bold> infructescences (with leaves shown together in <bold>H</bold>).</p></caption><graphic xmlns:xlink="http://www.w3.org/1999/xlink" xlink:href="zookeys-968-127-g001.jpg" position="float" orientation="portrait" xlink:type="simple" id="oo_453259.jpg"><uri content-type="original_file" xlink:type="simple">https://binary.pensoft.net/fig/453259</uri></graphic></fig><table-wrap id="T1" position="float" orientation="portrait"><label>Table 1.</label><caption><p><italic><tp:taxon-name><tp:taxon-name-part taxon-name-part-type="genus" reg="Colocasiomyia">Colocasiomyia</tp:taxon-name-part></tp:taxon-name></italic> specimens (noted in cases of egg or larval stage) used for DNA sequencing in the present study.</p></caption><table id="TID0ELJAG" rules="all"><tbody><tr><th rowspan="1" colspan="1">Species</th><th rowspan="1" colspan="1">Voucher specimens (voucher #/Stage/Gender) and collection data</th></tr><tr><td rowspan="1" colspan="1">
                  <italic><tp:taxon-name><tp:taxon-name-part taxon-name-part-type="genus" reg="Colocasiomyia">C.</tp:taxon-name-part> <tp:taxon-name-part taxon-name-part-type="species" reg="hailini">hailini</tp:taxon-name-part></tp:taxon-name></italic>
                </td><td rowspan="1" colspan="1">01518−01522/larva/-, 01727−01731/egg/-, 01295/egg/-, 01296/egg/-; Laomengshan, Baihualing, Baoshan, Yunnan, China; <italic>ex.</italic> spadices or spathes of <italic><tp:taxon-name><tp:taxon-name-part taxon-name-part-type="genus" reg="Rhaphidophora">R.</tp:taxon-name-part> <tp:taxon-name-part taxon-name-part-type="species" reg="decursiva">decursiva</tp:taxon-name-part></tp:taxon-name></italic></td></tr><tr><td rowspan="2" colspan="1"><italic><tp:taxon-name><tp:taxon-name-part taxon-name-part-type="genus" reg="Colocasiomyia">C.</tp:taxon-name-part> <tp:taxon-name-part taxon-name-part-type="species" reg="liae">liae</tp:taxon-name-part></tp:taxon-name></italic> sp. nov.</td><td rowspan="1" colspan="1">10485/adult/♂, 10486/adult/♀; Qimaba, Lüchun, Yunnan, China; <italic>ex.</italic> inflorescences of <italic><tp:taxon-name><tp:taxon-name-part taxon-name-part-type="genus" reg="Rhaphidophora">R.</tp:taxon-name-part> <tp:taxon-name-part taxon-name-part-type="species" reg="crassicaulis">crassicaulis</tp:taxon-name-part></tp:taxon-name></italic></td></tr><tr><td rowspan="1" colspan="1">09562−09267/adult/♂, 09568−09272/adult/♀; Qimaba, Lüchun, Yunnan, China; reared from infructescences of <italic><tp:taxon-name><tp:taxon-name-part taxon-name-part-type="genus" reg="Rhaphidophora">R.</tp:taxon-name-part> <tp:taxon-name-part taxon-name-part-type="species" reg="crassicaulis">crassicaulis</tp:taxon-name-part></tp:taxon-name></italic></td></tr><tr><td rowspan="1" colspan="1">
                  <italic><tp:taxon-name><tp:taxon-name-part taxon-name-part-type="genus" reg="Colocasiomyia">C.</tp:taxon-name-part> <tp:taxon-name-part taxon-name-part-type="species" reg="longifilamentata">longifilamentata</tp:taxon-name-part></tp:taxon-name></italic>
                </td><td rowspan="1" colspan="1">01133/adult/♂, 01252/egg/-, 0158/egg/-, 01588/larva/-; Laomengshan, Baihulaling, Baoshan, Yunnan, China; <italic>ex.</italic> inflorescences of <italic><tp:taxon-name><tp:taxon-name-part taxon-name-part-type="genus" reg="Rhaphidophora">R.</tp:taxon-name-part> <tp:taxon-name-part taxon-name-part-type="species" reg="decursiva">decursiva</tp:taxon-name-part></tp:taxon-name></italic></td></tr><tr><td rowspan="2" colspan="1">
                  <italic><tp:taxon-name><tp:taxon-name-part taxon-name-part-type="genus" reg="Colocasiomyia">C.</tp:taxon-name-part> <tp:taxon-name-part taxon-name-part-type="species" reg="longivalva">longivalva</tp:taxon-name-part></tp:taxon-name></italic>
                </td><td rowspan="1" colspan="1">01722/adult/♀; Laomengshan, Baihulaling, Baoshan, Yunnan, China; <italic>ex.</italic> inflorescences of <italic><tp:taxon-name><tp:taxon-name-part taxon-name-part-type="genus" reg="Rhaphidophora">R.</tp:taxon-name-part> <tp:taxon-name-part taxon-name-part-type="species" reg="decursiva">decursiva</tp:taxon-name-part></tp:taxon-name></italic></td></tr><tr><td rowspan="1" colspan="1">10103/adult/♂, 10111/adult/♂, 10114/adult/♂, 10120/adult/♀, 10121/adult/♂, 10124/adult/♀, 10127/adult/♂, 10132/adult/♀, 10133/adult/♂, 10134/adult/♀, 10135/adult/♀, 10139/adult/♂, 10143/adult/♀, 10145/adult/♀, 10146/adult/♀; Ertaipo, Baihualing, Baoshan, Yunnan, China; <italic>ex.</italic> inflorescences of <italic><tp:taxon-name><tp:taxon-name-part taxon-name-part-type="genus" reg="Rhaphidophora">R.</tp:taxon-name-part> <tp:taxon-name-part taxon-name-part-type="species" reg="peepla">peepla</tp:taxon-name-part></tp:taxon-name></italic></td></tr><tr><td rowspan="1" colspan="1"><italic><tp:taxon-name><tp:taxon-name-part taxon-name-part-type="genus" reg="Colocasiomyia">C.</tp:taxon-name-part> <tp:taxon-name-part taxon-name-part-type="species" reg="todai">todai</tp:taxon-name-part></tp:taxon-name></italic> sp. nov.</td><td rowspan="1" colspan="1">10100/adult/♀, 10102/adult/♀, 10105−10110/adult/♀, 10112/adult/♀, 10113/adult/♀, 10115−10118/adult/♂, 10122/adult/♂, 10128/adult/♀, 10129/adult/♂, 10130/adult/♀, 10131/adult/♂, 10136−10138/adult/♀, 10140−10142/adult/♀, 10144/adult/♀; same collection data as above</td></tr><tr><td rowspan="1" colspan="1">
                  <italic><tp:taxon-name><tp:taxon-name-part taxon-name-part-type="genus" reg="Colocasiomyia">C.</tp:taxon-name-part> <tp:taxon-name-part taxon-name-part-type="species" reg="yini">yini</tp:taxon-name-part></tp:taxon-name></italic>
                </td><td rowspan="1" colspan="1">10123/adult/♂; same collection data as above</td></tr></tbody></table></table-wrap></tp:treatment-sec><ref-list><ref id="B6"><mixed-citation xmlns:xlink="http://www.w3.org/1999/xlink" xlink:type="simple"><person-group><name name-style="western"><surname>Li</surname><given-names>NN</given-names></name><name name-style="western"><surname>Toda</surname><given-names>MJ</given-names></name><name name-style="western"><surname>Fu</surname><given-names>Z</given-names></name><name name-style="western"><surname>Li</surname><given-names>SH</given-names></name><name name-style="western"><surname>Gao</surname><given-names>JJ</given-names></name></person-group> (<year>2014</year>) <article-title>Taxonomy of the <italic><tp:taxon-name><tp:taxon-name-part taxon-name-part-type="genus">Colocasiomyia</tp:taxon-name-part> <tp:taxon-name-part taxon-name-part-type="species">gigantea</tp:taxon-name-part></tp:taxon-name></italic> species group (<tp:taxon-name><tp:taxon-name-part taxon-name-part-type="order">Diptera</tp:taxon-name-part></tp:taxon-name>, <tp:taxon-name><tp:taxon-name-part taxon-name-part-type="family">Drosophilidae</tp:taxon-name-part></tp:taxon-name>), with descriptions of four new species from Yunnan, China.</article-title><source>ZooKeys</source><volume>406</volume>: <fpage>41</fpage>–<lpage>64</lpage>. <ext-link xlink:type="simple" ext-link-type="doi" xlink:href="10.3897/zookeys.406.7176">https://doi.org/10.3897/zookeys.406.7176</ext-link></mixed-citation></ref></ref-list></tp:taxon-treatment>
