# Supplementary material for: Descriptions of two new species of the genus Colocasiomyia (Diptera, Drosophilidae) breeding on Rhaphidophora host plants in Yunnan, China
Source: Zookeys. 2020 Sep 16;968:127–41. doi: 10.3897/zookeys.968.56677 (PMC7511480; doi:10.3897/zookeys.968.56677)
Supplement: XML Treatment for Colocasiomyia liae [file zookeys.968.56677-treatment3.xml]

<!DOCTYPE tp:taxon-treatment
  PUBLIC "-//TaxonX//DTD Taxonomic Treatment Publishing DTD v0 20100105//EN" "tax-treatment-NSO.dtd">
<tp:taxon-treatment xmlns:tp="http://www.plazi.org/taxpub"><tp:treatment-meta><kwd-group><label>Taxon classification</label><kwd><named-content xmlns:xlink="http://www.w3.org/1999/xlink" content-type="kingdom">Animalia</named-content></kwd><kwd><named-content xmlns:xlink="http://www.w3.org/1999/xlink" content-type="order">Diptera</named-content></kwd><kwd><named-content xmlns:xlink="http://www.w3.org/1999/xlink" content-type="family">Drosophilidae</named-content></kwd></kwd-group><mixed-citation publication-type="journal"><person-group><name><surname>Jiao</surname><given-names>Run-Jie</given-names></name><name><surname>Bai</surname><given-names>Li-Hong</given-names></name><name><surname>Gao</surname><given-names>Jian-Jun</given-names></name></person-group><article-title>Descriptions of two new species of the genus <italic><tp:taxon-name><tp:taxon-name-part taxon-name-part-type="genus" reg="Colocasiomyia">Colocasiomyia</tp:taxon-name-part></tp:taxon-name></italic> (<tp:taxon-name><tp:taxon-name-part taxon-name-part-type="order">Diptera</tp:taxon-name-part></tp:taxon-name>, <tp:taxon-name><tp:taxon-name-part taxon-name-part-type="family">Drosophilidae</tp:taxon-name-part></tp:taxon-name>) breeding on <italic><tp:taxon-name><tp:taxon-name-part taxon-name-part-type="genus" reg="Rhaphidophora">Rhaphidophora</tp:taxon-name-part></tp:taxon-name></italic> host plants in Yunnan, China</article-title><source>Zookeys</source><day>16</day><month>9</month><year>2020</year><volume>968</volume><fpage>127</fpage><lpage>141</lpage><pub-id pub-id-type="doi">10.3897/zookeys.968.56677</pub-id></mixed-citation></tp:treatment-meta><tp:nomenclature><tp:taxon-name><object-id xmlns:xlink="http://www.w3.org/1999/xlink" content-type="arpha" xlink:type="simple">DAA0938C-94CC-5C94-9EBE-07FF7C60A04E</object-id>
              <tp:taxon-name-part taxon-name-part-type="genus" reg="Colocasiomyia">Colocasiomyia</tp:taxon-name-part>
              <tp:taxon-name-part taxon-name-part-type="species" reg="liae">liae</tp:taxon-name-part>
              <object-id xmlns:xlink="http://www.w3.org/1999/xlink" content-type="zoobank" xlink:type="simple">http://zoobank.org/D074B28A-894D-4B01-9D8E-537EE4140D29</object-id>
            </tp:taxon-name><tp:taxon-authority>Jiao &amp; Gao</tp:taxon-authority><tp:taxon-status xmlns:xlink="http://www.w3.org/1999/xlink" xlink:type="simple">sp. nov.</tp:taxon-status><xref ref-type="fig" rid="F3">Figures 3F–J</xref><xref ref-type="fig" rid="F5">, 5</xref></tp:nomenclature><tp:treatment-sec sec-type="diagnosis" id="SECID0EZLBG"><title>Diagnosis.</title><p>This species closely resembles <italic><tp:taxon-name><tp:taxon-name-part taxon-name-part-type="genus" reg="Colocasiomyia">C.</tp:taxon-name-part> <tp:taxon-name-part taxon-name-part-type="species" reg="rhaphidophorae">rhaphidophorae</tp:taxon-name-part></tp:taxon-name></italic> in external morphology and structure of male and female genitalia, but can be distinguished from the latter by epandrial ventral lobe rod-like, distally slightly broadened in lateral view, apically inlaid with a relatively long, claw-like peg (Fig. <xref ref-type="fig" rid="F5">5A, B</xref>); aedeagus broader in distal half in ventral view (Fig. <xref ref-type="fig" rid="F5">5D</xref>); surstylus apically expanded, with 1 dorsosubapical, 2 ventrosubapical, minute sensilla in addition to three small setulae at apex (Fig. <xref ref-type="fig" rid="F5">5A</xref>); distal, narrow elongation of oviscapt somewhat sinuate in lateral view (Fig. <xref ref-type="fig" rid="F5">5F</xref>).</p><fig id="F5" position="float" orientation="portrait"><object-id xmlns:xlink="http://www.w3.org/1999/xlink" content-type="doi" xlink:type="simple">10.3897/zookeys.968.56677.figure5</object-id><object-id xmlns:xlink="http://www.w3.org/1999/xlink" content-type="arpha" xlink:type="simple">DBC69DA1-B134-5D1A-80AC-F085E3175978</object-id><label>Figure 5.</label><caption><p><italic><tp:taxon-name><tp:taxon-name-part taxon-name-part-type="genus" reg="Colocasiomyia">Colocasiomyia</tp:taxon-name-part> <tp:taxon-name-part taxon-name-part-type="species" reg="liae">liae</tp:taxon-name-part></tp:taxon-name></italic> Jiao &amp; Gao, sp. nov. Adult male (holotype #10485) and female (paratype, #10486) from Qimaba, Lüchun, Yunnan, China. <bold>A</bold> periphallic organs (lateral view) <bold>B</bold> periphallic organs except cerci (ventral view) <bold>C</bold> tenth sternite (posteroventral view) <bold>D</bold> phallic organs (dorsal view) <bold>E</bold> phallic organs (lateral view) <bold>F</bold> oviscapt (lateral view). Abbreviations: aed = aedeagus, aed a = aedeagal apodeme, aed b p = aedeagal basal process, cerc = cercus, epand = epandrium, epand a = epandrial apodeme, hypd = hypandrium, pm = paramere, 10S = tenth sternite. Scale lines: 0.1 mm.</p></caption><graphic xmlns:xlink="http://www.w3.org/1999/xlink" xlink:href="zookeys-968-127-g005.jpg" position="float" orientation="portrait" xlink:type="simple" id="oo_453263.jpg"><uri content-type="original_file" xlink:type="simple">https://binary.pensoft.net/fig/453263</uri></graphic></fig></tp:treatment-sec><tp:treatment-sec sec-type="description" id="SECID0E5NBG"><title>Description.</title><p>(♂, ♀). <bold><italic>Head</italic></bold>: Supracervical setae about 9−10 per side. Dorsomedial arm of tentorial apodeme about 1/3 as long as dorsolateral arm. Eye red, somewhat roundish, with very sparse interfacetal setulae. Frontal vitta mat, black. First flagellomere not concave on inner margin. Facial carina broad trapeziform, medially twice as wide as first flagellomere, as long as pedicel and first flagellomere combined. Palpus convex on ventrodistal portion. Cibarium posterior sensilla minute, 2 or 3 per side. Labellum with 34 pseudotracheae per side.</p><p><bold><italic>Thorax</italic></bold> (Fig. <xref ref-type="fig" rid="F3">3F, H</xref>): Scutum, scutellum and thoracic pleura glossy, black. Acrostichal setulae in 6 rows.</p><p><bold><italic>Wing</italic></bold> (Fig. <xref ref-type="fig" rid="F3">3I</xref>) hyaline, veins yellow. Halter grayish brown except for grayish yellow stalk.</p><p><bold><italic>Legs</italic></bold> (Fig. <xref ref-type="fig" rid="F3">3F, J</xref>) blackish brow to black except for grayish yellow knee joints and tarsi: Foreleg second tarsomere with 10 pegs (Fig. <xref ref-type="fig" rid="F3">3J</xref>). Foreleg coxa large, with 1−2 long setae on underside near attachment to trochanter. Small preapical dorsal seta present only on hindleg tibiae.</p><p><bold><italic>Abdomen</italic></bold> (Fig. <xref ref-type="fig" rid="F3">3F</xref>): Tergites glossy, entirely black except for anterior, narrow, grayish margins on III−VI; II to VI+VII each bearing setulae and setae in approximately 3−4 transverse rows; setae of posteriomost row largest. Sternites yellowish brown to blackish brown; VI posteriorly bilobed.</p><p><bold><italic>Male terminalia</italic></bold> (Fig. <xref ref-type="fig" rid="F5">5A−E</xref>): Epandrium dorsally narrow, with prominent apodeme on anteromedial to ventral margin, unpubescent on medial and anteroventral portions; ventral portion curved inward, apically articulated to lateral arm of hypandrium; ventral lobe well developed, with two long and one medium-length, thick setae on its insertion, and 6−7 setae along ventral margin (Fig. <xref ref-type="fig" rid="F5">5A, B</xref>). Cercus somewhat trapeziform, pubescent on dorsal 2/3, with ca 29 setae on dorsal 1/3 and posterior margin (Fig. <xref ref-type="fig" rid="F5">5A</xref>). Surstylus entirely narrow sclerite, grayish yellow, elongated downward, basally articulated with epandrial ventral lobe (Fig. <xref ref-type="fig" rid="F5">5A, B</xref>). Tenth sternite medially forms vertical ridge, ventrally folded upwardly, forming a large, peripheral lobe (Fig. <xref ref-type="fig" rid="F5">5C</xref>). Hypandrium long, thin plate, distal 1/2 constricted, posteriorly T-shaped, with lateral arms fused to aedeagal basal processes (Fig. <xref ref-type="fig" rid="F5">5D, E</xref>). Paramere broad, double-layered, coalescent to hypandrium, gently curved ventrad at distal 1/3, ventrosubapically with a minute sensillum, distally hirsute (Fig. <xref ref-type="fig" rid="F5">5D, E</xref>). Aedeagus entirely unpubescent, bent dorsad gently (Fig. <xref ref-type="fig" rid="F5">5D, E</xref>); aedeagal basal processes somewhat membranous, connecting dorsobasal corners of aedeagus and lateral arms of inner and outer layers of hypandrium (Fig. <xref ref-type="fig" rid="F5">5D, E</xref>).</p><p><bold><italic>Female terminalia</italic></bold> (Fig. <xref ref-type="fig" rid="F5">5F</xref>): Tergite VII mid-dorsally not constricted; VIII pubescent nearly entirely, with 3 setae in a vertical row on discolored, posteroventral portion. Oviscapt with distal, narrow elongation in addition to proximal, broad portion; proximal portion with large patch of dense, distinct warts; distal, narrow portion, with ca 2, 8 and 5 trichoid ovisensilla per side on basal 1/3 of dorsal margin, entire ventral margin, and at apex, respectively, and a tiny, peg-like ovisensillum near subapical, dorsal margin.</p><p><bold><italic>Measurements</italic></bold>: BL = 2.45 (1♀ paratype: 2.60) mm, ThL = 1.10 (0.93) mm, WL = 2.08 (1.80) mm, WW = 0.91 (0.75) mm.</p><p><bold><italic>Indices</italic></bold>: arb = 0/0 (1♀ paratype: 0/0), FW/HW = 0.57 (0.58), ch/o = 0.47 (0.51), prorb =1.14 (1.05), rcorb = 0.28 (0.45), orbito = 0.67 (0.86), vb = 0.34 (0.35), dcl = 0.53 (0.53), dcp = 0.97 (0.96), sterno = 0.75 (0.68), sctl = 0.56 (0.59), sctlp = 1.20 (1.03), C = 1.75 (1.64), 4c = 1.12 (1.18), 4v = 1.58 (1.70), 5x = 0.88 (0.92), ac = 3.94 (3.68), M = 0.36 (0.34), C3F = 0.82 (0.74).</p></tp:treatment-sec><tp:treatment-sec sec-type="material" id="SECID0E2RBG"><title>Material examined.</title><p><bold><italic>Holotype</italic></bold> ♂ (#10485): China: <italic>ex</italic> inflorescence of <italic><tp:taxon-name><tp:taxon-name-part taxon-name-part-type="genus" reg="Rhaphidophora">Rhaphidophora</tp:taxon-name-part> <tp:taxon-name-part taxon-name-part-type="species" reg="crassicaulis">crassicaulis</tp:taxon-name-part></tp:taxon-name></italic> Engl. &amp; Krause, Qimaba, Lüchun, Yunnan, China, <named-content xmlns:xlink="http://www.w3.org/1999/xlink" content-type="dwc:verbatimCoordinates" xlink:type="simple"><named-content content-type="geo-json" specific-use="{&#34;type&#34;:&#34;Point&#34;,&#34;coordinates&#34;:[102.250000,22.800000]}" id="NCID0EWSBG" xlink:type="simple">22°48.0'N, 102°15.0'E</named-content></named-content>, ca 750 m, 6.vii.2020, Jian-Jun Gao and Run-Jie Jiao (<named-content xmlns:xlink="http://www.w3.org/1999/xlink" content-type="dwc:institutional_code" xlink:type="simple">KIZ</named-content>). <bold><italic>Paratype</italic></bold>: same data as holotype (1♀: #10486) (<named-content xmlns:xlink="http://www.w3.org/1999/xlink" content-type="dwc:institutional_code" xlink:type="simple">KIZ</named-content>).</p></tp:treatment-sec><tp:treatment-sec sec-type="distribution" id="SECID0EITBG"><title>Distribution.</title><p>China (Yunnan).</p></tp:treatment-sec><tp:treatment-sec sec-type="host" id="SECID0ENTBG"><title>Host plants.</title><p><italic><tp:taxon-name><tp:taxon-name-part taxon-name-part-type="genus" reg="Rhaphidophora">Rhaphidophora</tp:taxon-name-part> <tp:taxon-name-part taxon-name-part-type="species" reg="crassicaulis">crassicaulis</tp:taxon-name-part></tp:taxon-name></italic> Engl. &amp; Krause (Fig. <xref ref-type="fig" rid="F1">1E–H</xref>).</p></tp:treatment-sec><tp:treatment-sec sec-type="etymology" id="SECID0ECUBG"><title>Etymology.</title><p>Patronym, in honor of Professor Heng Li (Kunming Institute of Botany, Chinese Academy of Sciences), who helped us with the identifications of various aroid host plants of <italic><tp:taxon-name><tp:taxon-name-part taxon-name-part-type="genus" reg="Colocasiomyia">Colocasiomyia</tp:taxon-name-part></tp:taxon-name></italic> flies.</p></tp:treatment-sec><tp:treatment-sec sec-type="remarks" id="SECID0EPUBG"><title>Remarks.</title><p>Numbers of adults of this species were obtained by rearing infructescences of <italic><tp:taxon-name><tp:taxon-name-part taxon-name-part-type="genus" reg="Rhaphidophora">R.</tp:taxon-name-part> <tp:taxon-name-part taxon-name-part-type="species" reg="crassicaulis">crassicaulis</tp:taxon-name-part></tp:taxon-name></italic> collected on November 1, 2018 from the type locality, indicating that this species breeds on inflorescences/infructescences of this host plant. These adults were not defined as type specimens due to obviously insufficient body pigmentation and sclerotization, though some of them were used for DNA barcoding.</p></tp:treatment-sec><tp:treatment-sec><!--Section generated to contain objects referenced in tp:taxon-treatment.--><fig id="F3" position="float" orientation="portrait"><object-id xmlns:xlink="http://www.w3.org/1999/xlink" content-type="doi" xlink:type="simple">10.3897/zookeys.968.56677.figure3</object-id><object-id xmlns:xlink="http://www.w3.org/1999/xlink" content-type="arpha" xlink:type="simple">479A6744-51EB-5923-AA31-444FA0ED7D2E</object-id><label>Figure 3.</label><caption><p>Adult males of the new species: lateral habitus, head (anterior view), head and thorax (dorsal view), wing (ventral view of left one in <bold>D</bold> dorsal view of right one in <bold>I</bold>), and fore leg (right one, inner view) <bold>A–E</bold><italic><tp:taxon-name><tp:taxon-name-part taxon-name-part-type="genus" reg="Colocasiomyia">Colocasiomyia</tp:taxon-name-part> <tp:taxon-name-part taxon-name-part-type="species" reg="todai">todai</tp:taxon-name-part></tp:taxon-name></italic> Jiao &amp; Gao, sp. nov. (#10122) <bold>F–J</bold><italic><tp:taxon-name><tp:taxon-name-part taxon-name-part-type="genus" reg="Colocasiomyia">C.</tp:taxon-name-part> <tp:taxon-name-part taxon-name-part-type="species" reg="liae">liae</tp:taxon-name-part></tp:taxon-name></italic> Jiao &amp; Gao, sp. nov. (#10485). Scale bars: 1.0 mm except for <bold>B</bold>, <bold>E</bold>, <bold>G</bold> and <bold>J</bold> (0.5 mm).</p></caption><graphic xmlns:xlink="http://www.w3.org/1999/xlink" xlink:href="zookeys-968-127-g003.jpg" position="float" orientation="portrait" xlink:type="simple" id="oo_453261.jpg"><uri content-type="original_file" xlink:type="simple">https://binary.pensoft.net/fig/453261</uri></graphic></fig><fig id="F1" position="float" orientation="portrait"><object-id xmlns:xlink="http://www.w3.org/1999/xlink" content-type="doi" xlink:type="simple">10.3897/zookeys.968.56677.figure1</object-id><object-id xmlns:xlink="http://www.w3.org/1999/xlink" content-type="arpha" xlink:type="simple">03FED4D0-59EE-5EC7-BD06-186CC3997DAC</object-id><label>Figure 1.</label><caption><p>Two host plant species of <italic><tp:taxon-name><tp:taxon-name-part taxon-name-part-type="genus" reg="Colocasiomyia">Colocasiomyia</tp:taxon-name-part></tp:taxon-name></italic> flies <bold>A–D</bold><italic><tp:taxon-name><tp:taxon-name-part taxon-name-part-type="genus" reg="Rhaphidophora">Rhaphidophora</tp:taxon-name-part> <tp:taxon-name-part taxon-name-part-type="species" reg="peepla">peepla</tp:taxon-name-part></tp:taxon-name></italic> (Roxb.) Schott (Ertaipo, Mt. Gaoligongshan, Yunnan, China) <bold>E–H</bold><italic><tp:taxon-name><tp:taxon-name-part taxon-name-part-type="genus" reg="Rhaphidophora">R.</tp:taxon-name-part> <tp:taxon-name-part taxon-name-part-type="species" reg="crassicaulis">crassicaulis</tp:taxon-name-part></tp:taxon-name></italic> Engl. &amp; Karause (Qimaba, Lüchun, Yunnan, China) <bold>A, E</bold> plants climbing on tall trees <bold>B, F</bold> inflorescence buds <bold>C, G</bold> inflorescences <bold>D, H</bold> infructescences (with leaves shown together in <bold>H</bold>).</p></caption><graphic xmlns:xlink="http://www.w3.org/1999/xlink" xlink:href="zookeys-968-127-g001.jpg" position="float" orientation="portrait" xlink:type="simple" id="oo_453259.jpg"><uri content-type="original_file" xlink:type="simple">https://binary.pensoft.net/fig/453259</uri></graphic></fig></tp:treatment-sec></tp:taxon-treatment>
